# Supplementary material for: Embryonic Development of Avian Pineal Secretory Activity—A Lesson from the Goose Pineal Organs in Superfusion Culture
Source: Molecules. 2021 Oct 20;26(21):6329. doi: 10.3390/molecules26216329 (PMC8588208; doi:10.3390/molecules26216329)
Supplement: Supplementary file 1 [file molecules-26-06329-s001.zip]

Archive with 1 entries (1 files):
- molecules-1422240-supplementary.pdf
